# Supplementary material for: QPCTL Affects the Daily Weight Gain of the F2 Population and Regulates Myogenic Cell Proliferation and Differentiation in Chickens
Source: Animals (Basel). 2022 Dec 14;12(24):3535. doi: 10.3390/ani12243535 (PMC9774964; doi:10.3390/ani12243535)
Supplement: Supplementary file 1 [file animals-12-03535-s001.zip]

Archive with 1 entries (1 files):
- animals-2065340-supplementary.pdf
